# Supplementary material for: Luteodorsum huanglongense (Gomphaceae, Gomphales), a New Genus and Species of Gomphoid Fungus from the Loess Plateau, Northwest China
Source: J Fungi (Basel). 2023 Jun 13;9(6):664. doi: 10.3390/jof9060664 (PMC10304689; doi:10.3390/jof9060664)
Supplement: Supplementary file 1 [file jof-09-00664-s001.zip]

Archive with 1 entries (1 files):
- jof-2374157-supplementary.pdf
